# Supplementary material for: Outbreaks of COVID-19 in Nursing Homes: A Cross-Sectional Survey of 74 Nursing Homes in a French Area
Source: J Clin Med. 2021 Sep 21;10(18):4280. doi: 10.3390/jcm10184280 (PMC8468632; doi:10.3390/jcm10184280)
Supplement: Supplementary file 1 [file jcm-10-04280-s001.zip]

Archive with 1 entries (1 files):
- jcm-1326506-supplementary.pdf
